# Supplementary material for: Co-Stimulatory versus Cell Death Aspects of Agonistic CD40 Monoclonal Antibody Selicrelumab in Chronic Lymphocytic Leukemia
Source: Cancers (Basel). 2021 Jun 21;13(12):3084. doi: 10.3390/cancers13123084 (PMC8234015; doi:10.3390/cancers13123084)
Supplement: Supplementary file 1 [file cancers-13-03084-s001.zip]

Archive with 1 entries (1 files):
- cancers-1270729-supplementary.pdf
